# Supplementary material for: Severe Aortic Regurgitation and Ascending Aneurysm in a Patient with Pentacuspid Aortic Valve: Case Report and Review
Source: J Cardiovasc Dev Dis. 2025 Aug 28;12(9):330. doi: 10.3390/jcdd12090330 (PMC12471185; doi:10.3390/jcdd12090330)
Supplement: Supplementary file 1 [file jcdd-12-00330-s001.zip]

Archive with 1 entries (1 files):
- Table S1 - Literature review of the reported PAV cases..pdf
